# Supplementary material for: A Multifaceted Exploration of Status Asthmaticus: A Retrospective Analysis in a Romanian Hospital
Source: J Clin Med. 2024 Nov 4;13(21):6615. doi: 10.3390/jcm13216615 (PMC11546779; doi:10.3390/jcm13216615)
Supplement: Supplementary file 1 [file jcm-13-06615-s001.zip]

Archive with 1 entries (1 files):
- jcm-3223062-supplementary.pdf
